# Supplementary material for: Ex vivo susceptibility-weighted imaging anatomy of canine brain–comparison of imaging and histological sections
Source: Front Neuroanat. 2022 Sep 2;16:948159. doi: 10.3389/fnana.2022.948159 (PMC9481421; doi:10.3389/fnana.2022.948159)
Supplement: Supplementary file 2 [file Data_Sheet_1.ZIP]

Archive with 1 entries (1 files):
- 5973_CartoSWI.nii
